# Supplementary material for: Radiation-Detoxified Form of Endotoxin Effectively Activates Th1 Responses and Attenuates Ragweed-Induced Th2-Type Airway Inflammation in Mice
Source: Int J Mol Sci. 2024 Jan 27;25(3):1581. doi: 10.3390/ijms25031581 (PMC10855154; doi:10.3390/ijms25031581)
Supplement: Supplementary file 1 [file ijms-25-01581-s001.zip]

Archive with 1 entries (1 files):
- ijms-2825487-supplementary.pdf
